# Supplementary material for: Gymnosiphon syceorosensis (Burmanniaceae), the second new species for the Philippines
Source: PhytoKeys. 2020 May 8;146:71–87. doi: 10.3897/phytokeys.146.48321 (PMC7228931; doi:10.3897/phytokeys.146.48321)
Supplement: XML Treatment for Gymnosiphon syceorosensis [file phytokeys.146.48321-treatment1.xml]

<!DOCTYPE tp:taxon-treatment
  PUBLIC "-//TaxonX//DTD Taxonomic Treatment Publishing DTD v0 20100105//EN" "tax-treatment-NSO.dtd">
<tp:taxon-treatment xmlns:tp="http://www.plazi.org/taxpub"><tp:treatment-meta><kwd-group><label>Taxon classification</label><kwd><named-content xmlns:xlink="http://www.w3.org/1999/xlink" content-type="kingdom">Plantae</named-content></kwd></kwd-group><mixed-citation publication-type="journal"><person-group><name><surname>Nickrent</surname><given-names>Daniel L.</given-names></name></person-group><article-title><italic><tp:taxon-name><tp:taxon-name-part taxon-name-part-type="genus" reg="Gymnosiphon">Gymnosiphon</tp:taxon-name-part> <tp:taxon-name-part taxon-name-part-type="species" reg="syceorosensis">syceorosensis</tp:taxon-name-part></tp:taxon-name></italic> (<tp:taxon-name><tp:taxon-name-part taxon-name-part-type="family">Burmanniaceae</tp:taxon-name-part></tp:taxon-name>), the second new species for the Philippines</article-title><source>PhytoKeys</source><day>08</day><month>5</month><year>2020</year><volume>146</volume><fpage>71</fpage><lpage>87</lpage><pub-id pub-id-type="doi">10.3897/phytokeys.146.48321</pub-id></mixed-citation></tp:treatment-meta><tp:nomenclature><tp:taxon-name><object-id xmlns:xlink="http://www.w3.org/1999/xlink" content-type="arpha" xlink:type="simple">8A7A07EE-24AF-5CD8-AC18-48EF9EC38905</object-id>
              <tp:taxon-name-part taxon-name-part-type="genus" reg="Gymnosiphon">Gymnosiphon</tp:taxon-name-part>
              <tp:taxon-name-part taxon-name-part-type="species" reg="syceorosensis">syceorosensis</tp:taxon-name-part>
              <object-id xmlns:xlink="http://www.w3.org/1999/xlink" content-type="ipni" xlink:type="simple">urn:lsid:ipni.org:names:77209567-1</object-id>
            </tp:taxon-name><tp:taxon-authority>Nickrent</tp:taxon-authority><tp:taxon-status xmlns:xlink="http://www.w3.org/1999/xlink" xlink:type="simple">sp. nov.</tp:taxon-status><xref ref-type="fig" rid="F3">Figs 3</xref><xref ref-type="fig" rid="F4">, 4</xref></tp:nomenclature><tp:treatment-sec sec-type="material" id="SECID0EMXAI"><title>Type.</title><p>Philippines. Davao Region, Davao Oriental Province, Municipio San Isidro, Barangay La Union, Mt. Hamiguitan Range Wildlife Sanctuary, <named-content xmlns:xlink="http://www.w3.org/1999/xlink" content-type="dwc:verbatimCoordinates" xlink:type="simple"><named-content content-type="geo-json" specific-use="{&#34;type&#34;:&#34;Point&#34;,&#34;coordinates&#34;:[126.179283,6.730317]}" id="NCID0EVXAI" xlink:type="simple">6°43.819'N, 126°10.757'E</named-content></named-content>, elev. 1184 m, 18 June 2019, <italic>Plants &amp; Lichens of the Southern Philippines Survey</italic> no. 1314 (holotype: BRIT, isotypes: CMUH, SIU).</p></tp:treatment-sec><tp:treatment-sec sec-type="diagnosis" id="SECID0E3XAI"><title>Diagnosis.</title><p>Similar to <italic><tp:taxon-name><tp:taxon-name-part taxon-name-part-type="genus" reg="Gymnosiphon">G.</tp:taxon-name-part> <tp:taxon-name-part taxon-name-part-type="species" reg="affinis">affinis</tp:taxon-name-part></tp:taxon-name></italic> J.J. Sm. s. str. but differing in the outer perianth lobe color (white and violet vs. pure white), inner perianth lobe shape (cuneate vs. obovate), stamen position in floral tube (just below inner lobe vs. below middle of perianth), connective shape (elliptical vs. quadrangular), and connective apex (not apiculate vs. apiculate).</p><fig id="F3" position="float" orientation="portrait"><object-id xmlns:xlink="http://www.w3.org/1999/xlink" content-type="doi" xlink:type="simple">10.3897/phytokeys.146.48321.figure3</object-id><object-id xmlns:xlink="http://www.w3.org/1999/xlink" content-type="arpha" xlink:type="simple">D7C71C67-14CE-54EC-BF00-102AA4577A18</object-id><label>Figure 3.</label><caption><p><italic><tp:taxon-name><tp:taxon-name-part taxon-name-part-type="genus" reg="Gymnosiphon">Gymnosiphon</tp:taxon-name-part> <tp:taxon-name-part taxon-name-part-type="species" reg="syceorosensis">syceorosensis</tp:taxon-name-part></tp:taxon-name></italic> sp. nov. <bold>A</bold> upper portion of the plant with a young fruit in the central position of the bifid cyme. The entire plant was ca. 10 cm high <bold>B</bold> closer view of the flower buds and young fruit <bold>C</bold> underground portion of the plant (fixed in alcohol) showing short rhizome with scale leaves, exogenous roots, and basal part of aerial stem <bold>D</bold> closer view of stem scale leaves <bold>E</bold> base of aerial stem where it emerges from the soil. Photos <bold>A, B, D, E</bold> by Michael Galindon. Photo <bold>C</bold> by DLN.</p></caption><graphic xmlns:xlink="http://www.w3.org/1999/xlink" xlink:href="phytokeys-146-071-g003.jpg" position="float" orientation="portrait" xlink:type="simple" id="oo_407796.jpg"><uri content-type="original_file" xlink:type="simple">https://binary.pensoft.net/fig/407796</uri></graphic></fig></tp:treatment-sec><tp:treatment-sec sec-type="description" id="SECID0ETZAI"><title>Description.</title><p>Erect holomycoheterotrophic herb 5–10 cm tall, glabrous, achlorophyllous. Rhizome below ground, horizontal, cylindrical, 2–6 mm long, ca. 1.0 mm wide, with few short branches, covered in numerous patent, subulate scale leaves, 1–2 × 0.2–0.3 mm. Roots highly branched, contorted, 0.05–0.2 mm in diameter, lacking root hairs. Stems solitary or with a few basal branches, erect, purple, terete, 0.5 mm wide, internodes 0.3–1.5 cm long. Scale leaves sparse, spiral on stem, sessile, appressed, light tan, narrowly ovate, 1.5–2.2 mm long, base clasping ca. half the stem circumference, apex acute. Inflorescence terminal, bicincinnate (biparous cymose), terminal prophyll with two branches, each branch (peduncle) ca. 2.5 mm long, two-flowered, monochasial. Flowers erect, actinomorphic, mature buds ca. 6.0 mm long. Pedicel up to 1.0 mm long, floral bracts broadly ovate, 1.8–2.1 mm long, entire, apex obtuse. Outer perianth lobes (limbs) 3, valvate, light purple, ca. 2.0 mm long, outline (including central and lateral lobes) broadly ovate, central lobes narrowly ovate, apex acute, cucullate, lateral lobes induplicate in bud, not reaching apex of central lobe, margins somewhat crenate, wavy, undulate; floral tube white, 1.5 mm long, 1.5 mm wide, slightly constricted at junction with limbs; limbs circumscissile, caducous, separating from the top of the floral tube which persists on the fruit. Inner perianth lobes 3, inserted just below limb sinuses, cuneate, slightly folded lengthwise, ca. 0.3 mm long, apex truncate, mucronate. Anthers essentially sessile, inserted ca. 0.2 mm below insertion of inner perianth lobes, bilocular, tetrasporangiate, quadrangular in outline, ca. 0.7 mm wide; connectives narrowly elliptical in face view, projecting slightly above apex of thecae. Style cylindrical, ca. 1.8 mm long (including stigma), apical portion 3-lobed, ca. 0.7 mm wide, style branches ca. 0.3 mm long; stigma lobes hollow, funnelform, narrowly cordate (compressed laterally), ca. 0.2 mm wide, edge thickened, covered in minute papillae, apex lacking appendages. Ovary infundibuliform, ca. 2.1 mm long, 1.5 mm wide at apex, unilocular with three parietal placentae each bearing at their apices a prominent, spherical, 0.4 mm-wide gland. Fruit (immature) ca. 3.0 mm long (ovary portion), persistent floral tube cylindrical, ca. 2.3 mm long, bearing the remains of the stigmas and anthers.</p><fig id="F4" position="float" orientation="portrait"><object-id xmlns:xlink="http://www.w3.org/1999/xlink" content-type="doi" xlink:type="simple">10.3897/phytokeys.146.48321.figure4</object-id><object-id xmlns:xlink="http://www.w3.org/1999/xlink" content-type="arpha" xlink:type="simple">C348444E-73E7-5EA0-9357-B9126CE60B9D</object-id><label>Figure 4.</label><caption><p><italic><tp:taxon-name><tp:taxon-name-part taxon-name-part-type="genus" reg="Gymnosiphon">Gymnosiphon</tp:taxon-name-part> <tp:taxon-name-part taxon-name-part-type="species" reg="syceorosensis">syceorosensis</tp:taxon-name-part></tp:taxon-name></italic> sp. nov. <bold>A</bold> bifid cyme (bicincinnate) showing older flower bud at top and young fruit below <bold>B</bold> fixed flower bud, sectioned longitudinally <bold>C</bold> closer view of the stigma flanked by two anthers <bold>D</bold> anther in longitudinal section (left) and in face view (right) showing position relative to inner perianth lobes <bold>E</bold> terminal portion of floral tube that is persistent on the fruit. Note the disintegrating stigma and anthers among the debris. All photos by DLN.</p></caption><graphic xmlns:xlink="http://www.w3.org/1999/xlink" xlink:href="phytokeys-146-071-g004.jpg" position="float" orientation="portrait" xlink:type="simple" id="oo_407797.jpg"><uri content-type="original_file" xlink:type="simple">https://binary.pensoft.net/fig/407797</uri></graphic></fig></tp:treatment-sec><tp:treatment-sec sec-type="distribution" id="SECID0E11AI"><title>Distribution, habitat, and conservation.</title><p><italic><tp:taxon-name><tp:taxon-name-part taxon-name-part-type="genus" reg="Gymnosiphon">Gymnosiphon</tp:taxon-name-part> <tp:taxon-name-part taxon-name-part-type="species" reg="syceorosensis">syceorosensis</tp:taxon-name-part></tp:taxon-name></italic> is only known from the type collected in the tropical upper montane rainforest of Mt. Hamiguitan, Mindanao. The plant was found along the trail at 1184 m elevation, ca. 1 air km south of the summit of Mt. Hamiguitan. The substrate was predominantly ultramafic. This forest has the highest number of endemic and threatened plant species among the five vegetation types surveyed by <xref ref-type="bibr" rid="B1">Amoroso and Aspiras (2011)</xref>. The habitat where this plant was found also contained other mycoheterotrophs such as <italic><tp:taxon-name><tp:taxon-name-part taxon-name-part-type="genus" reg="Burmannia">Burmannia</tp:taxon-name-part> <tp:taxon-name-part taxon-name-part-type="species" reg="lutescens">lutescens</tp:taxon-name-part></tp:taxon-name></italic> (a new record for this species for the Philippines) and <italic><tp:taxon-name><tp:taxon-name-part taxon-name-part-type="genus" reg="Sciaphila">Sciaphila</tp:taxon-name-part></tp:taxon-name></italic> sp. (<tp:taxon-name><tp:taxon-name-part taxon-name-part-type="family">Triuridaceae</tp:taxon-name-part></tp:taxon-name>). Association of different mycoheterotrophs in one local area was mentioned by <xref ref-type="bibr" rid="B25">Schlechter (1913)</xref> and <xref ref-type="bibr" rid="B24">Pelser et al. (2019)</xref>. This phenomenon may reflect the ecological requirements of the fungi or the association of different plant species with one fungus (<xref ref-type="bibr" rid="B16">Maas-van de Kamer 1998</xref>). The latter seems to be supported for <tp:taxon-name><tp:taxon-name-part taxon-name-part-type="family">Burmanniaceae</tp:taxon-name-part></tp:taxon-name> where that family as well as <tp:taxon-name><tp:taxon-name-part taxon-name-part-type="family">Gentianaceae</tp:taxon-name-part></tp:taxon-name> and <tp:taxon-name><tp:taxon-name-part taxon-name-part-type="family">Triuridaceae</tp:taxon-name-part></tp:taxon-name> have been found associated with <tp:taxon-name><tp:taxon-name-part taxon-name-part-type="order">Glomerales</tp:taxon-name-part></tp:taxon-name> and <tp:taxon-name><tp:taxon-name-part taxon-name-part-type="order">Diversisporales</tp:taxon-name-part></tp:taxon-name> (<xref ref-type="bibr" rid="B11">Hynson and Bruns 2010</xref>). Because only one population of <italic><tp:taxon-name><tp:taxon-name-part taxon-name-part-type="genus" reg="Gymnosiphon">G.</tp:taxon-name-part> <tp:taxon-name-part taxon-name-part-type="species" reg="syceorosensis">syceorosensis</tp:taxon-name-part></tp:taxon-name></italic> was discovered, no estimation of its abundance or overall distribution can me made. It, like most <italic><tp:taxon-name><tp:taxon-name-part taxon-name-part-type="genus" reg="Gymnosiphon">Gymnosiphon</tp:taxon-name-part></tp:taxon-name></italic> species, is likely rare in nature, but because it is inconspicuous, it is likely undercollected. Until further work can be undertaken to determine how many populations of <italic><tp:taxon-name><tp:taxon-name-part taxon-name-part-type="genus" reg="Gymnosiphon">G.</tp:taxon-name-part> <tp:taxon-name-part taxon-name-part-type="species" reg="syceorosensis">syceorosensis</tp:taxon-name-part></tp:taxon-name></italic> exist, the conservation status of this species should at this time be considered Data Deficient (DD) according to the <xref ref-type="bibr" rid="B12">IUCN (2019)</xref>. Note that the DD category does not imply that the taxon is not threatened.</p></tp:treatment-sec><tp:treatment-sec sec-type="etymology" id="SECID0EQ5AI"><title>Etymology.</title><p>The specific epithet commemorates the Mt. Hamiguitan Range Wildlife Sanctuary. The word “hagímit” is Cebuano for “a small tree of primary forest with rough leaves: <italic><tp:taxon-name><tp:taxon-name-part taxon-name-part-type="genus" reg="Ficus">Ficus</tp:taxon-name-part></tp:taxon-name></italic> sp.” (<xref ref-type="bibr" rid="B32">Wolff 1972</xref>). Apparently the “g” and “m” consonants were switched (a common occurrence in Cebuano), thereby producing “hamigit”. Adding the suffix “-an” which mean “a place of” gives hamigitan, i.e. “a fig tree place” or “a place with a fig tree”. When constructing the specific epithet for <italic><tp:taxon-name><tp:taxon-name-part taxon-name-part-type="genus" reg="Gymnosiphon">Gymnosiphon</tp:taxon-name-part></tp:taxon-name></italic>, the goal was to express “from fig-mountain”. Fig-tree is translated to Latin as “syce” (συκη, feminine) and mountain as “oros” (όρος, masculine), thus giving “syceoros” (<xref ref-type="bibr" rid="B28">Stearn 1992</xref>). Using one of the recommended adjectival endings for geographic epithets with a masculine termination yields “<tp:taxon-name><tp:taxon-name-part taxon-name-part-type="genus" reg="Gymnosiphon"/><tp:taxon-name-part taxon-name-part-type="species" reg="syceorosensis">syceorosensis</tp:taxon-name-part></tp:taxon-name>”.</p><p>It should be pointed that generic names derived from Greek that end in “-on” are often interpreted as neuter, however, according to ICN Art. 62.2, compound generic names take the gender of the last word in the nominative case in the compound. In this example, the Greek word element -siphon (σίφων) is masculine, thus the gender for all specific epithets of <italic><tp:taxon-name><tp:taxon-name-part taxon-name-part-type="genus" reg="Gymnosiphon">Gymnosiphon</tp:taxon-name-part></tp:taxon-name></italic> should be masculine. The type species was originally published by <xref ref-type="bibr" rid="B3">Blume (1827)</xref> as <italic><tp:taxon-name><tp:taxon-name-part taxon-name-part-type="genus" reg="Gymnosiphon">G.</tp:taxon-name-part> <tp:taxon-name-part taxon-name-part-type="species" reg="aphyllum">aphyllum</tp:taxon-name-part></tp:taxon-name></italic> (neuter), but this should be corrected to <italic><tp:taxon-name><tp:taxon-name-part taxon-name-part-type="genus" reg="Gymnosiphon">G.</tp:taxon-name-part> <tp:taxon-name-part taxon-name-part-type="species" reg="aphyllus">aphyllus</tp:taxon-name-part></tp:taxon-name></italic> (masculine).</p></tp:treatment-sec><ref-list><ref id="B1"><mixed-citation xmlns:xlink="http://www.w3.org/1999/xlink" xlink:type="simple"><person-group><name name-style="western"><surname>Amoroso</surname><given-names>VB</given-names></name><name name-style="western"><surname>Aspiras</surname><given-names>RA</given-names></name></person-group> (<year>2011</year>) <article-title>Hamiguitan Range: A sanctuary for native flora.</article-title><source>Saudi Journal of Biological Sciences</source><volume>18</volume>(<issue>1</issue>): <fpage>7</fpage>–<lpage>15</lpage>. <ext-link xlink:type="simple" ext-link-type="doi" xlink:href="10.1016/j.sjbs.2010.07.003">https://doi.org/10.1016/j.sjbs.2010.07.003</ext-link></mixed-citation></ref><ref id="B25"><mixed-citation xmlns:xlink="http://www.w3.org/1999/xlink" xlink:type="simple"><person-group><name name-style="western"><surname>Schlechter</surname><given-names>R</given-names></name></person-group> (<year>1913</year>) <article-title>Neue <tp:taxon-name><tp:taxon-name-part taxon-name-part-type="family">Burmanniaceae</tp:taxon-name-part></tp:taxon-name> Papuasiens.</article-title><source>Botanische Jahrbücher für Systematik, Pflanzengeschichte und Pflanzengeographie</source><volume>49</volume>: <fpage>100</fpage>–<lpage>108</lpage>. [English translation at: <ext-link xlink:type="simple" ext-link-type="uri" xlink:href="https://parasiticplants.siu.edu/Translations.html">https://parasiticplants.siu.edu/Translations.html</ext-link>]</mixed-citation></ref><ref id="B24"><mixed-citation xmlns:xlink="http://www.w3.org/1999/xlink" xlink:type="simple"><person-group><name name-style="western"><surname>Pelser</surname><given-names>PB</given-names></name><name name-style="western"><surname>Salares</surname><given-names>VB</given-names></name><name name-style="western"><surname>Barcelona</surname><given-names>JF</given-names></name></person-group> (<year>2019</year>) <article-title><italic><tp:taxon-name><tp:taxon-name-part taxon-name-part-type="genus">Gymnosiphon</tp:taxon-name-part> <tp:taxon-name-part taxon-name-part-type="species">philippinensis</tp:taxon-name-part></tp:taxon-name></italic>, a new species of <tp:taxon-name><tp:taxon-name-part taxon-name-part-type="family">Burmanniaceae</tp:taxon-name-part></tp:taxon-name> from Cebu, Philippines.</article-title><source>Phytotaxa</source><volume>402</volume>: <fpage>1</fpage>–<lpage>5</lpage>. <ext-link xlink:type="simple" ext-link-type="doi" xlink:href="10.11646/phytotaxa.402.1.10">https://doi.org/10.11646/phytotaxa.402.1.10</ext-link></mixed-citation></ref><ref id="B16"><mixed-citation xmlns:xlink="http://www.w3.org/1999/xlink" xlink:type="simple"><person-group><name name-style="western"><surname>Maas-van de Kamer</surname><given-names>H</given-names></name></person-group> (<year>1998</year>) <article-title><tp:taxon-name><tp:taxon-name-part taxon-name-part-type="family">Burmanniaceae</tp:taxon-name-part></tp:taxon-name>.</article-title> In: <person-group><name name-style="western"><surname>Kubitzki</surname><given-names>K</given-names></name></person-group> (<role>Ed.</role>) <issue-title>Flowering Plants – Monocotyledons, The Families and Genera of Vascular Plants (Vol.</issue-title><source>3). Springer, Berlin, Heidelberg</source>, <fpage>154</fpage>–<lpage>164</lpage>. <ext-link xlink:type="simple" ext-link-type="doi" xlink:href="10.1007/978-3-662-03533-7_21">https://doi.org/10.1007/978-3-662-03533-7_21</ext-link></mixed-citation></ref><ref id="B11"><mixed-citation xmlns:xlink="http://www.w3.org/1999/xlink" xlink:type="simple"><person-group><name name-style="western"><surname>Hynson</surname><given-names>NA</given-names></name><name name-style="western"><surname>Bruns</surname><given-names>TD</given-names></name></person-group> (<year>2010</year>) <article-title>Fungal hosts for mycoheterotrophic plants: A nonexclusive, but highly selective club.</article-title><source>The New Phytologist</source><volume>185</volume>(<issue>3</issue>): <fpage>598</fpage>–<lpage>601</lpage>. <ext-link xlink:type="simple" ext-link-type="doi" xlink:href="10.1111/j.1469-8137.2009.03152.x">https://doi.org/10.1111/j.1469-8137.2009.03152.x</ext-link></mixed-citation></ref><ref id="B12"><mixed-citation xmlns:xlink="http://www.w3.org/1999/xlink" xlink:type="simple"><institution xlink:type="simple">IUCN</institution> (<year>2019</year>) Guidelines for using the IUCN red list categories and criteria. Version 14. Prepared by the Standards and Petitions Committee of the IUCN Species Survival Commission. <ext-link xlink:type="simple" ext-link-type="uri" xlink:href="http://cmsdocs.s3.amazonaws.com/RedListGuidelines.pdf">http://cmsdocs.s3.amazonaws.com/RedListGuidelines.pdf</ext-link></mixed-citation></ref><ref id="B32"><mixed-citation xmlns:xlink="http://www.w3.org/1999/xlink" xlink:type="simple"><person-group><name name-style="western"><surname>Wolff</surname><given-names>JU</given-names></name></person-group> (<year>1972</year>) A dictionary of Cebuano Visayan (Vol. 1). Linguistic series VI. Data Paper: Number 87. Cornell University, Ithaca. <ext-link xlink:type="simple" ext-link-type="uri" xlink:href="http://cebuano.pinoydictionary.com/list/h/7/">http://cebuano.pinoydictionary.com/list/h/7/</ext-link></mixed-citation></ref><ref id="B28"><mixed-citation xmlns:xlink="http://www.w3.org/1999/xlink" xlink:type="simple"><person-group><name name-style="western"><surname>Stearn</surname><given-names>WT</given-names></name></person-group> (<year>1992</year>) <source>Botanical Latin: History, Grammar, Syntax, Terminology and Vocabulary.</source><publisher-name>Timber Press</publisher-name>, <publisher-loc>Portland</publisher-loc>, <size units="page">546 pp</size>.</mixed-citation></ref><ref id="B3"><mixed-citation xmlns:xlink="http://www.w3.org/1999/xlink" xlink:type="simple"><person-group><name name-style="western"><surname>Blume</surname><given-names>CL</given-names></name></person-group> (<year>1827</year>) <source>Enumeratio Plantarum Javae et insularum adjacentium: Minus cognitarum vel novarum ex herbariis Reinwardtii, Kohlii, Hasseltii et Blumii.</source><publisher-name>Lugduni Batavorum</publisher-name>, <publisher-loc>Leiden</publisher-loc>, <size units="page">29 pp</size>. <ext-link xlink:type="simple" ext-link-type="doi" xlink:href="10.5962/bhl.title.44901">https://doi.org/10.5962/bhl.title.44901</ext-link></mixed-citation></ref></ref-list></tp:taxon-treatment>
