# Supplementary material for: Gymnosiphon syceorosensis (Burmanniaceae), the second new species for the Philippines
Source: PhytoKeys. 2020 May 8;146:71–87. doi: 10.3897/phytokeys.146.48321 (PMC7228931; doi:10.3897/phytokeys.146.48321)
Supplement: Supplementary material 1 — Original morphological data derived from the literature and, for Gymnosiphon syceorosensis, from original observations [file phytokeys-146-071-s001.xlsx]

## Sheet: Sheet1
Chr. # TNT	Chr # Mesquite		G. suaveolens	G. affinis	G. affinis	G. okamotoi	G. aphyllus	G. aphyllus	G. aphyllus	G. aphyllus	G. minahassae	G. minahassae	G. neglectus	G. syceorosensis	G. oliganthus	G. oliganthus	G. papuanus	G. papuanus	G. pauciflorus	G. pauciflorus	G. philippinensis	G. queenslandicus
		References & synonyms	Yonker 1938	Jonker 1938	G. torricellensis Schlechter (1913)	Tuyama 1940	G. borneensis Beccari (1878)	G. pedicellatum Schlechter (1913)	G. aphyllum, Smith 1922	Jonker 1938	Jonker 1938	Schlechter 1913	Jonker 1938	Nickrent no. 1314	Jonker 1938	Schlechter 1913	Jonker 1938	G. celebicum Schlechter 1913	Jonker 1938	Schlechter 1913	Pelser et al. 2019	Gray et al. 2019
12	1	Inflorescence type	bifid cincinnate	simple and bifid cincinnate	simple	simple and bifid cincinnate	divaricate-patent (spreading)	bifid cincinnate	simple and bifid cincinnate	simple and bifid cincinnate	simple, rarely branched		capitate, of contracted cincinni	bifid cincinnate	simple (1 flw.), branched (2 flowers)		simple and bifid cincinnate	bifid cincinnate	1-3 flowers	1-3 flowers (simple)	bifid cincinnate	bifid cincinnate
13	2	Outer perianth lobe outline with lobes	broadly obtrulate		orbicular	orbicular		rectangular	1			rectangular	rectangular	broadly ovate		orbicular		orbicular	ovate	broadly ovate	ovate	orbicular
14	3	Outer perianth lobe outline without lobes	ovate	ovate	triangular	triangular	triangular	ovate	ovate	ovate		triangular	triangular	ovate	triangular	triangular	ovate to triangular	ovate to triangular		triangular	narrowly ovate	ovate
		Outer perianth lobe shape; original description	ovate	ovate	almost circular	suborbicular	widely triangular	square	suborbicular	ovate		square, trilobed	ovate (but drawing shows it nearly lanceolate and acuminate, as in key)	ovate to triangular	triangular	triangular *	ovate-triangular	almost circular	ovate	broadly ovate	ovate	broadly ovate to orbicular
15	4	Outer perianth lobe margin to apex	lobes below apex		lobes below apex	lobes below apex		lobes equal apex	lobes equal apex			lobes equal to apex	lobes below apex	lobes below apex		lobes equal apex		lobes below apex		lobes below apex	lobes equal apex	lobes below apex
16	5	Outer perianth lobe margin	entire	crenate	undulate	undulate	crenate	crenate	undulate	crenate	entire	entire	crenate	crenate	crenulate	crenate (as undulate)	entire, involute	entire *	entire	entire	entire	crenulate
17	6	Outer perianth lobe color	white or blue	white	white	transluscent white or pale purple		violet-whitish	white to violet	whitish, bluish or lilac	white with bluish lobes	whitish with blue outer segments	dirty white	white with violet	white to bluish-lilac	white, violet blue outer segments	whitish-purplish	whitish-purplish	whitish to purpureous	pale violet	white	white or pale mauve
18	7	Inner perianth lobe shape	clavate	obovate	oblong	oblong-ligulate	linear-lanceolate (in description, capitate in illustration)	oval	lanceolate	linear-lanceolate	lanceolate	lanceolate	linear	cuneate, folded lengthwise	cuneate	cuneate-spatulate	linear	linear-subulate	minute	minute, linear	linear (given as filiform)	obovate
19	8	Inner perianth lobe apex	obtuse	obtuse	truncate and slightly 3-lobed	truncate, cuspidate on each side	acute in description (capitate in illustration)	obtuse	obtuse	acute		obtuse	acute	truncate, middle portion raised to a point (mucronate)	obtuse to truncate	truncate		obtuse *		obtuse	acute	3 obscure teeth
20	9	Position of stamens in floral tube	middle of perianth	below middle of perianth	just below inner lobe	just below inner lobe	just below inner lobe *	just below inner lobe *	just below inner lobe	just below inner lobe	just below inner lobe	just below inner lobe	middle of perianth	just below inner lobe	just below inner lobe	just below inner lobe	middle of perianth	far below the inner segments	below middle of perianth	inserted remotely from the inner segments	0.8 mm below lobe	0.9 mm below sinus
21	10	Connective shape	split at top into two lobes bearing the thecae	quadrangular,	small, triangular	triangular somewhat obtuse, not overtopping the locules		elliptic, thickened	short, subovate, obtuse, widely subcanaliculate	broad, triangular			small, narrow, short	elliptical, simple,	narrow when young, deltoid when mature,	oblong, obtuse, shorter than locules	deltoid, top 3-lobed with a forked thickening *	with 2-shanked thickening, at apex very shortly 3-lobed	forked at top	anther almost sessile, square, bifid at the apex	quadrangular *	quadrangular
22	11	Connective apical gland (apiculate, mucronulate)	not apiculate	acute-apiculate at top	small gland at tip	not apiculate	not apiculate *	not apiculate	not apiculate *	not appendiculate	not apiculate *	not apiculate *	no apical gland *	no apical gland	not apiculate	not apiculate	apical gland *	apical gland *	not apiculate		apical appendage (gland) simple, rounded, 0.06 mm	not apiculate
		Stigma shape (not clear enough across descriptions to use)	horseshoe-shaped stigma, 0.4 to 1.1 mm in diameter, orange, with two filiform appendages up to 5.5 mm long;	soup-plate-shaped, large	large, broadly reniform-triangular, hollow	spreading and quadrate in outline, dilated, hollowed		broadly ovate-cordate, hollow	divaricate, wide, posterior margins incurved and obliquely infundibuliform, anterior margins thickened, truncate, papillose	curved, funnel-shaped, inappendiculate, triangular in XS	quadrangular, truncate apex, apiculate base	square, apex excised, base apiculate, hollow	curved, funnel-shaped, dorsally cristate	infundibuliform, margin thickened, papillose, lower margin drawn out (auriculate or obovate)	soup-plate-shaped, auriculate	large, obovate, hollow	large, subsessile, erect, soup-plate-shaped, obtuse, cordate, auriculate at base	Large, rounded, hollow, repand [German] retuse [Latin] upper margin; lower margin drawn out	ovoid, triangular in XS	obovate, almost triangular, hollow	plate-shaped, roughly cordate in outline, 0.52 mm wide	bilobed, head 0.7-0.8 mm wide
23	12	Stigma appendages	present, long, filiform	absent	absent	absent	absent	absent	absent	absent	absent	absent	absent	absent	absent	absent	absent	absent	absent	absent	absent	absent
12	13	Plant height (cm)	8-30 (mean 19)	7–13	7–13	6-10	8-13	9-15	to 14	up to 17	7–12	7–12	7.5–11	to 10	4–9.5	5-9	4–14	9–14	2.5–9.5	5-9	4.7–4.9	3-11 (use 7)
13	14	Leaf length (mm)	1-3 (mean 2)	1-2	2.06 **	to 1.5	?	1.45 (mean) **		1–2.5 (use 1.75)	1	1.77 **	1–2.5	1.5-2.2 (mean 1.8)	1	1.88 **	up to 2.5	2.51 **	1–1.5	1.5 (mean of 10 measurements)	2–2.8	1.8-2.2 (mean 2)
14	15	Floral bract length (mm)	minute (use 0.75)	up to 3 (use 1-3)	1 *	to 2.2	2.5*	2	to 2.3			1.8	up to 5.5	1.8-2.1	1	1-2	up to 3.5	1.5-2	up to 3 (use 2 - 3)		2.9–3.0	1-1.2 (use 1.1)
15	16	Pedicel length (mm)	2-6 (mean 4)	1-4	1 *	1.5	2-3	4	4.6	1–5	1–3	2	subsessile (0 to 0.2)	up to 1	up to 3	1-1.75	sessile or subsessile (use 0 - 0.2)	0 - 0.2	sessile or subsessile (use 0 - 0.2)	sessile or subsessile (use 0 - 0.2)	up to 1	0.5 *
16	17	Flower length (mm)	8-12 (mean 10)	6	6	6	6-9	8	8.3	8.5	up to 7	7	6	6.0 (bud)	up to 5	5	up to 7	6	7	5.2 (bud) **	7	6-7 (use 6.5)
17	18	Outer perianth lobe (limb) length (mm)	4-5 (use 4.5)	2.5	2.0 *	1.6*	2.0 *	2.5 *	2.4	2.5		1.6 *	2	2		1 *	1.5	1.16 *	1–1.5		2.3	1.8
18	19	Floral tube length (mm)	2-3.5 (use 2.75)	1.5	2.4 *	1.9*	3.6 *	3.6 *	3.25	up to 4 (use 3-4)		3.3 *	2	1.5		2.5 *	up to 4.5 (use 3 - 4.5)	2.9 *	4		3.2	3.2-3.5 (use 3.35)
19	20	Ratio floral tube to outer perianth lobe length	0.4 to 0.875 (use 0.63)	0.6	1.2	1.2*	1.8	1.44	1.35	1.2 to 1.6		2.06	0.75 0.75	0.75		2.5	2 to 3	1.81	2.67 to 4		1.39	1.77-1.94 (use 1.85)
20	21	Ratio outer perianth lobe length to width	0.97		0.95	1.1*		1.13	0.93			1.17	2.0	1.29		0.9		1.07		0.88	1.4	0.86
21	22	Ovary length (mm)	2-3.5 (use 2.75)	1.5	1.9	1.7	1.8 *	1.9 *	2.7	2		1.8 mm *	2	2.1		1.5	1.5	1.6	2		2.5	2
22	23	Fruit length (mm)	3.5-5 (use 4.25)	3-3.5	4.3 **		3.6 *	2.72 **	2.4-3.0 (mean 2.7)	3	up to 3	3.12 **		3.0		3 **	2.5–5	3.07 **	up to 3.5	3.25 **	3.5 (immature)	3 *
23	24	Persistent floral tube length (mm)	2-4 (use 3)	2	1.6 **		2.4 *	3.16 **	3.5 *	2-3.5	1–2	1.88 **	2	2.3	1–2	1.75 **	2–2.5	1.71 **	1.5–2.5	1.92 **	1.8	2 *
no		Flowers per inflorescence (one branch?)	3-17	1-3	3–6	3-8	3-10	8-15	6-12	many	2–5	3-5	1 to many	4	1–2	1-2	3 to many	7-17	1–3	1-3	5	1-3 (-10)
no		Distribution	New World tropics (Mexico to Brazil)	New Guinea	New Guinea	Republic of Palau	Borneo	Sulawesi	Java	S. Siam, throughout Malaysia, Indonesia	Minahassa, Island of Sulawesi (formerly known as Celebes)	Sulawesi	Java	Philippines	New Guinea	New Guinea	New Guinea, Palau, Sulawesi	Sulawesi	New Guinea	New Guinea	Philippines
					* from drawing	* from drawing	* from drawing. The "capsule describes as 6-7 mm long must be the ovary plus pers. perianth. Recalculated base on drawing.		* from drawing		collected once, Schlechter 20531, so Jonker looked at same specimen as Schlechter	* from drawing	* from drawing (poor quality)		collected once, Schlechter 19355, so Jonker looked at same specimen as Schlechter	from drawing *	* not observed by Jonker; description from Schlechter	from drawing *	Collected once, so this description is from Schlecter 16653	drawing parts not to scale; can't use any measurements from it	* from drawing	* from drawing
					** from herbarium sheet photo Berlin			** from herbarium sheet photo Berlin				** from herbarium sheet photo Berlin				** from herbarium sheet photo Berlin		** from herbarium sheet photo Berlin		** from herbarium sheet photo Berlin
